# Supplementary material for: Effects of grip force on median nerve deformation at different wrist angles
Source: PeerJ. 2016 Sep 22;4:e2510. doi: 10.7717/peerj.2510 (PMC5036108; doi:10.7717/peerj.2510)
Supplement: Supplemental Information 1 [file peerj-04-2510-s001.xlsx]

## Sheet: Grip strength (kgf)
		Grip strength at dominant hand (kgf)			Grip strength at nondominant hand (kgf)
Participant	Sex	Grip at 30° wrist flexion	Grip at neutral wrist (0°)	Grip at 30° wrist extension	Grip at 30° wrist flexion	Grip at neutral wrist (0°)	Grip at 30° wrist extension
1	Male	36.5	44.6	46.3	23.7	38.3	41.7
2	Male	25.6	28.4	34.6	17.8	18.3	19.5
3	Male	22	27.9	32.1	20.9	27	27.9
4	Male	20.5	24.9	27.2	17.9	24.5	26.7
5	Male	24.9	30.9	37.5	24.1	27.7	36
6	Male	18.2	24.8	32.5	15.2	24.3	32.8
7	Male	21.1	26.9	28.1	19.3	22.4	23.6
8	Male	28.3	35.3	39.1	22	28	29.1
9	Male	30.8	36.6	43.5	30.1	30.6	33.4
10	Male	28.1	30.7	39.3	21	32.3	33.5
11	Male	19.3	29.8	30.4	17.8	26.4	30
12	Male	24.4	31.9	43.8	16.7	31.2	42.3
13	Male	21.1	26.6	30.1	18.8	21.8	27.4
14	Male	20.1	20	25.5	19.2	23.7	29.7
15	Male	12.8	16.1	19.7	10.6	12.8	17.6
16	Male	28.9	36.9	41.6	25.8	31.1	37.5
17	Male	29.5	31.3	38.3	26.9	30.3	33.6
18	Male	19.4	26	30.2	16.4	19.6	24.9
19	Male	16.3	17.7	22.7	17.5	17	21
20	Female	10.6	12.1	14.6	10.5	11.4	13.2
21	Female	12.3	15.3	16.7	11.9	10.9	15.1
22	Female	11.6	17.6	22.8	12.1	16.5	18.6
23	Female	10.6	11.4	14.3	10.4	10.8	11.7
24	Female	14.1	21	25.3	12.5	16.6	19
25	Female	8.2	14.2	13.6	9	13.9	17.7
26	Female	12.7	14.7	18.3	12.5	15.6	17.8
27	Female	14.1	17.3	24	12.1	18.2	18
28	Female	9.5	16.1	18.1	13.7	14.4	16.1
29	Female	14.2	18	24.1	18.1	21	27.4
